# Supplementary material for: Exploring the mechanisms of resistance to Teladorsagia circumcincta infection in sheep through transcriptome analysis of abomasal mucosa and abomasal lymph nodes
Source: Vet Res. 2018 Apr 27;49:39. doi: 10.1186/s13567-018-0534-x (PMC5922024; doi:10.1186/s13567-018-0534-x)
Supplement: Supplementary file 1 — Additional file 1. Gene expression levels in the two tissues and conditions studied. Distribution of gene expression levels for the genes expressed in the transcriptome of abomasal mucosa and abomasal lymph node samples for the two groups of animals compared in the present study. [file 13567_2018_534_MOESM1_ESM.xlsx]

## Sheet: Additional file 1
Tissue	Expression level (Fragments Per Kilobase Million, FPKM)	Resistant	Susceptible
Abomasal mucosa	Highly expressed genes (≥ 500 FPKM)	179	180
	Medium expressed genes (≥ 10-500 FPKM)	6176	6592
	Lowly expressed genes (< 10 FPKM)	9136	8992
	Total expressed genes	15491	15764
	Non expressed genes	11563	11290
Abomasal lymph node	Highly expressed genes (≥ 500 FPKM)	251	214
	Medium expressed genes (≥ 10-500 FPKM)	7185	7318
	Lowly expressed genes (< 10 FPKM)	8426	8023
	Total expressed genes	15862	15555
	Non expressed genes	11192	11499
