# Supplementary material for: Exploring the mechanisms of resistance to Teladorsagia circumcincta infection in sheep through transcriptome analysis of abomasal mucosa and abomasal lymph nodes
Source: Vet Res. 2018 Apr 27;49:39. doi: 10.1186/s13567-018-0534-x (PMC5922024; doi:10.1186/s13567-018-0534-x)
Supplement: Supplementary file 3 — Additional file 3. Gene-set enrichment analysis (GO) for the highly expressed genes in both tissues studied. Significant terms from the Gene Ontology (GO) enrichment analysis performed for the genes identified as highly expressed genes (≥ 500 FPKM) in both tissues studied, abomasal mucosa and abomasal lymph node tissue. [file 13567_2018_534_MOESM3_ESM.xlsx]

## Sheet: Additional File 3
Database	Name	ID	Statistics **
biological process	translational termination	GO:0006415	C=91;O=45;E=0.35;R=126.92;rawP=6.57e-94;adjP=2.86e-91
biological process	translational elongation	GO:0006414	C=109;O=46;E=0.42;R=108.32;rawP=3.45e-92;adjP=7.50e-90
biological process	establishment of protein localization to endoplasmic reticulum	GO:0072599	C=106;O=45;E=0.41;R=108.96;rawP=5.96e-90;adjP=4.32e-88
biological process	SRP-dependent cotranslational protein targeting to membrane	GO:0006614	C=105;O=45;E=0.41;R=110.00;rawP=3.43e-90;adjP=4.32e-88
biological process	nuclear-transcribed mRNA catabolic process, nonsense-mediated decay	GO:0000184	C=119;O=46;E=0.46;R=99.22;rawP=5.86e-90;adjP=4.32e-88
biological process	protein targeting to ER	GO:0045047	C=106;O=45;E=0.41;R=108.96;rawP=5.96e-90;adjP=4.32e-88
biological process	cotranslational protein targeting to membrane	GO:0006613	C=107;O=45;E=0.42;R=107.94;rawP=1.03e-89;adjP=6.40e-88
biological process	protein localization to endoplasmic reticulum	GO:0070972	C=119;O=45;E=0.46;R=97.06;rawP=4.40e-87;adjP=2.39e-85
biological process	translational initiation	GO:0006413	C=152;O=46;E=0.59;R=77.68;rawP=5.25e-84;adjP=2.54e-82
biological process	cellular protein complex disassembly	GO:0043624	C=156;O=46;E=0.61;R=75.68;rawP=2.15e-83;adjP=9.35e-82
biological process	protein complex disassembly	GO:0043241	C=161;O=46;E=0.63;R=73.33;rawP=1.18e-82;adjP=4.67e-81
biological process	protein targeting to membrane	GO:0006612	C=147;O=45;E=0.57;R=78.57;rawP=4.59e-82;adjP=1.66e-80
biological process	viral genome expression	GO:0019080	C=152;O=45;E=0.59;R=75.99;rawP=2.72e-81;adjP=8.45e-80
biological process	viral transcription	GO:0019083	C=152;O=45;E=0.59;R=75.99;rawP=2.72e-81;adjP=8.45e-80
biological process	nuclear-transcribed mRNA catabolic process	GO:0000956	C=173;O=46;E=0.67;R=68.25;rawP=5.53e-81;adjP=1.60e-79
biological process	cellular macromolecular complex disassembly	GO:0034623	C=177;O=46;E=0.69;R=66.70;rawP=1.86e-80;adjP=5.06e-79
biological process	macromolecular complex disassembly	GO:0032984	C=182;O=46;E=0.71;R=64.87;rawP=8.11e-80;adjP=2.08e-78
biological process	mRNA catabolic process	GO:0006402	C=184;O=46;E=0.72;R=64.17;rawP=1.44e-79;adjP=3.48e-78
biological process	RNA catabolic process	GO:0006401	C=210;O=46;E=0.82;R=56.22;rawP=1.41e-76;adjP=3.23e-75
biological process	establishment of protein localization to organelle	GO:0072594	C=208;O=45;E=0.81;R=55.53;rawP=2.92e-74;adjP=6.35e-73
biological process	viral infectious cycle	GO:0019058	C=221;O=45;E=0.86;R=52.26;rawP=6.13e-73;adjP=1.27e-71
biological process	cellular component disassembly at cellular level	GO:0071845	C=289;O=46;E=1.13;R=40.85;rawP=1.49e-69;adjP=2.95e-68
biological process	cellular component disassembly	GO:0022411	C=293;O=46;E=1.14;R=40.30;rawP=2.96e-69;adjP=5.60e-68
biological process	cellular process involved in reproduction	GO:0048610	C=544;O=47;E=2.12;R=22.18;rawP=2.74e-58;adjP=4.97e-57
biological process	protein localization to organelle	GO:0033365	C=499;O=46;E=1.94;R=23.66;rawP=5.38e-58;adjP=9.36e-57
biological process	protein targeting	GO:0006605	C=469;O=45;E=1.83;R=24.63;rawP=3.53e-57;adjP=5.91e-56
biological process	mRNA metabolic process	GO:0016071	C=613;O=47;E=2.39;R=19.68;rawP=9.06e-56;adjP=1.46e-54
biological process	viral reproductive process	GO:0022415	C=540;O=45;E=2.10;R=21.39;rawP=2.55e-54;adjP=3.96e-53
biological process	cellular macromolecular complex subunit organization	GO:0034621	C=690;O=47;E=2.69;R=17.48;rawP=2.75e-53;adjP=4.13e-52
biological process	translation	GO:0006412	C=838;O=49;E=3.26;R=15.01;rawP=3.84e-53;adjP=5.57e-52
biological process	intracellular protein transport	GO:0006886	C=691;O=46;E=2.69;R=17.09;rawP=2.72e-51;adjP=3.82e-50
biological process	viral reproduction	GO:0016032	C=694;O=46;E=2.70;R=17.01;rawP=3.34e-51;adjP=4.54e-50
biological process	cellular macromolecule catabolic process	GO:0044265	C=695;O=46;E=2.71;R=16.99;rawP=3.57e-51;adjP=4.71e-50
biological process	nucleobase-containing compound catabolic process	GO:0034655	C=753;O=46;E=2.93;R=15.68;rawP=1.54e-49;adjP=1.97e-48
biological process	multi-organism reproductive process	GO:0044703	C=718;O=45;E=2.80;R=16.09;rawP=1.31e-48;adjP=1.63e-47
biological process	heterocycle catabolic process	GO:0046700	C=795;O=46;E=3.10;R=14.85;rawP=1.95e-48;adjP=2.36e-47
biological process	cellular nitrogen compound catabolic process	GO:0044270	C=797;O=46;E=3.11;R=14.81;rawP=2.19e-48;adjP=2.57e-47
biological process	aromatic compound catabolic process	GO:0019439	C=798;O=46;E=3.11;R=14.80;rawP=2.32e-48;adjP=2.66e-47
biological process	protein complex subunit organization	GO:0071822	C=894;O=47;E=3.48;R=13.49;rawP=6.68e-48;adjP=7.45e-47
biological process	organic cyclic compound catabolic process	GO:1901361	C=826;O=46;E=3.22;R=14.29;rawP=1.16e-47;adjP=1.26e-46
molecular function	structural constituent of ribosome	GO:0003735	C=157;O=44;E=0.59;R=75.15;rawP=9.75e-79;adjP=4.19e-77
molecular function	structural molecule activity	GO:0005198	C=621;O=45;E=2.32;R=19.43;rawP=2.35e-52;adjP=5.05e-51
molecular function	RNA binding	GO:0003723	C=854;O=35;E=3.18;R=10.99;rawP=7.82e-30;adjP=1.12e-28
molecular function	nucleic acid binding	GO:0003676	C=3295;O=35;E=12.29;R=2.85;rawP=8.62e-11;adjP=9.27e-10
molecular function	rRNA binding	GO:0019843	C=31;O=6;E=0.12;R=51.90;rawP=1.41e-09;adjP=1.21e-08
molecular function	mRNA binding	GO:0003729	C=91;O=6;E=0.34;R=17.68;rawP=1.07e-06;adjP=7.67e-06
molecular function	heterocyclic compound binding	GO:1901363	C=5391;O=38;E=20.11;R=1.89;rawP=1.34e-06;adjP=8.23e-06
molecular function	organic cyclic compound binding	GO:0097159	C=5443;O=38;E=20.30;R=1.87;rawP=1.76e-06;adjP=9.46e-06
molecular function	translation regulator activity	GO:0045182	C=24;O=3;E=0.09;R=33.52;rawP=9.42e-05;adjP=0.0005
cellular component	cytosolic ribosome	GO:0022626	C=91;O=45;E=0.30;R=147.94;rawP=6.61e-97;adjP=5.95e-95
cellular component	ribosomal subunit	GO:0044391	C=134;O=45;E=0.45;R=100.47;rawP=3.15e-87;adjP=1.42e-85
cellular component	cytosolic part	GO:0044445	C=187;O=45;E=0.63;R=71.99;rawP=1.34e-79;adjP=4.02e-78
cellular component	ribosome	GO:0005840	C=204;O=45;E=0.68;R=65.99;rawP=1.12e-77;adjP=2.52e-76
cellular component	ribonucleoprotein complex	GO:0030529	C=553;O=48;E=1.85;R=25.97;rawP=3.02e-63;adjP=5.44e-62
cellular component	cytosolic large ribosomal subunit	GO:0022625	C=52;O=24;E=0.17;R=138.08;rawP=5.25e-48;adjP=7.87e-47
cellular component	cytosolic small ribosomal subunit	GO:0022627	C=36;O=21;E=0.12;R=174.52;rawP=8.08e-45;adjP=1.04e-43
cellular component	large ribosomal subunit	GO:0015934	C=75;O=24;E=0.25;R=95.74;rawP=3.04e-43;adjP=3.42e-42
cellular component	small ribosomal subunit	GO:0015935	C=60;O=21;E=0.20;R=104.71;rawP=1.10e-38;adjP=1.10e-37
cellular component	cytosol	GO:0005829	C=2372;O=50;E=7.93;R=6.31;rawP=9.04e-36;adjP=8.14e-35
cellular component	macromolecular complex	GO:0032991	C=3864;O=54;E=12.92;R=4.18;rawP=1.59e-31;adjP=1.30e-30
cellular component	non-membrane-bounded organelle	GO:0043228	C=3800;O=49;E=12.70;R=3.86;rawP=2.08e-24;adjP=1.44e-23
cellular component	intracellular non-membrane-bounded organelle	GO:0043232	C=3800;O=49;E=12.70;R=3.86;rawP=2.08e-24;adjP=1.44e-23
cellular component	cytoplasmic part	GO:0044444	C=6772;O=57;E=22.64;R=2.52;rawP=1.19e-23;adjP=7.65e-23
cellular component	intracellular organelle part	GO:0044446	C=6725;O=55;E=22.48;R=2.45;rawP=3.13e-20;adjP=1.88e-19
cellular component	organelle part	GO:0044422	C=6812;O=55;E=22.77;R=2.42;rawP=6.27e-20;adjP=3.53e-19
cellular component	cytoplasm	GO:0005737	C=9130;O=57;E=30.52;R=1.87;rawP=3.15e-16;adjP=1.67e-15
cellular component	intracellular organelle	GO:0043229	C=10636;O=56;E=35.55;R=1.58;rawP=6.92e-11;adjP=3.46e-10
cellular component	organelle	GO:0043226	C=10651;O=56;E=35.60;R=1.57;rawP=7.48e-11;adjP=3.54e-10
cellular component	intracellular part	GO:0044424	C=12237;O=57;E=40.90;R=1.39;rawP=5.87e-09;adjP=2.64e-08
cellular component	intracellular	GO:0005622	C=12564;O=57;E=42.00;R=1.36;rawP=2.65e-08;adjP=1.14e-07
cellular component	nucleolus	GO:0005730	C=1545;O=15;E=5.16;R=2.90;rawP=0.0001;adjP=0.0004
cellular component	cell	GO:0005623	C=14644;O=57;E=48.95;R=1.16;rawP=0.0002;adjP=0.0008
cellular component	cell part	GO:0044464	C=14643;O=57;E=48.94;R=1.16;rawP=0.0002;adjP=0.0008
cellular component	intracellular organelle lumen	GO:0070013	C=3294;O=22;E=11.01;R=2.00;rawP=0.0006;adjP=0.0022
cellular component	organelle lumen	GO:0043233	C=3340;O=22;E=11.16;R=1.97;rawP=0.0007;adjP=0.0024
cellular component	membrane-enclosed lumen	GO:0031974	C=3385;O=22;E=11.31;R=1.94;rawP=0.0008;adjP=0.0027
cellular component	nuclear lumen	GO:0031981	C=2737;O=19;E=9.15;R=2.08;rawP=0.0010;adjP=0.0032
cellular component	nuclear part	GO:0044428	C=3071;O=20;E=10.26;R=1.95;rawP=0.0016;adjP=0.0050
cellular component	cytoplasmic stress granule	GO:0010494	C=23;O=2;E=0.08;R=26.02;rawP=0.0027;adjP=0.0081
cellular component	ruffle membrane	GO:0032587	C=57;O=2;E=0.19;R=10.50;rawP=0.0156;adjP=0.0453
** C: the number of reference genes in the category, O: the number of genes in the gene set and also in the category, E: the expected number in the category, R: ratio of enrichment, rawP: p value from hypergeometric test, adjP: p value adjusted by the multiple test adjustment
