# Supplementary material for: Exploring the mechanisms of resistance to Teladorsagia circumcincta infection in sheep through transcriptome analysis of abomasal mucosa and abomasal lymph nodes
Source: Vet Res. 2018 Apr 27;49:39. doi: 10.1186/s13567-018-0534-x (PMC5922024; doi:10.1186/s13567-018-0534-x)
Supplement: Supplementary file 4 — Additional file 4. Gene-set enrichment analysis (GO) for the highly expressed genes in abomasal mucosa tissue. Significant terms from the Gene Ontology (GO) enrichment analysis performed with WebGestalt for the genes identified as highly expressed (≥ 500 FPKM) specifically in abomasal mucosa. [file 13567_2018_534_MOESM4_ESM.xlsx]

## Sheet: Additional file 4
Database	Name	ID	Statistics**
biological process	digestion	GO:0007586	C=114;O=4;E=0.12;R=32.08;rawP=5.92e-06;adjP=0.0012
biological process	energy coupled proton transmembrane transport, against electrochemical gradient	GO:0015988	C=30;O=2;E=0.03;R=60.96;rawP=0.0005;adjP=0.0335
biological process	ATP hydrolysis coupled proton transport	GO:0015991	C=30;O=2;E=0.03;R=60.96;rawP=0.0005;adjP=0.0335
molecular function	hydrolase activity, acting on acid anhydrides, catalyzing transmembrane movement of substances	GO:0016820	C=100;O=2;E=0.10;R=20.38;rawP=0.0042;adjP=0.0306
molecular function	hydrogen ion transmembrane transporter activity	GO:0015078	C=101;O=2;E=0.10;R=20.18;rawP=0.0043;adjP=0.0306
molecular function	ATPase activity, coupled to transmembrane movement of substances	GO:0042626	C=97;O=2;E=0.10;R=21.01;rawP=0.0040;adjP=0.0306
molecular function	primary active transmembrane transporter activity	GO:0015399	C=106;O=2;E=0.10;R=19.23;rawP=0.0047;adjP=0.0306
molecular function	ATPase activity, coupled to movement of substances	GO:0043492	C=98;O=2;E=0.10;R=20.79;rawP=0.0040;adjP=0.0306
molecular function	P-P-bond-hydrolysis-driven transmembrane transporter activity	GO:0015405	C=106;O=2;E=0.10;R=19.23;rawP=0.0047;adjP=0.0306
molecular function	receptor binding	GO:0005102	C=1211;O=5;E=1.19;R=4.21;rawP=0.0047;adjP=0.0306
molecular function	ATPase activity, coupled to transmembrane movement of ions	GO:0042625	C=63;O=2;E=0.06;R=32.35;rawP=0.0017;adjP=0.0306
cellular component	extracellular region	GO:0005576	C=2140;O=8;E=2.26;R=3.54;rawP=0.0008;adjP=0.0320
cellular component	microvillus	GO:0005902	C=68;O=2;E=0.07;R=27.86;rawP=0.0023;adjP=0.0460
** C: the number of reference genes in the category, O: the number of genes in the gene set and also in the category, E: the expected number in the category, R: ratio of enrichment, rawP: p value from hypergeometric test, adjP: p value adjusted by the multiple test adjustment
