# Supplementary material for: Exploring the mechanisms of resistance to Teladorsagia circumcincta infection in sheep through transcriptome analysis of abomasal mucosa and abomasal lymph nodes
Source: Vet Res. 2018 Apr 27;49:39. doi: 10.1186/s13567-018-0534-x (PMC5922024; doi:10.1186/s13567-018-0534-x)
Supplement: Supplementary file 7 — Additional file 7. List of genes identified as significantly differentially expressed genes (DEGs) by the DESeq analysis for the abomasal mucosa samples. The log2FoldChange value obtained from the DESeq analysis is given for the genes identified as up-regulated in the resistant group and for the genes identified as up-regulated in the susceptible group. [file 13567_2018_534_MOESM7_ESM.xlsx]

## Sheet: Additional file 7
Ensembl_Gene_Id	DESeq log2FoldChange	Wikigene Name	Wikigene Description
Up-regulated genes in Resistant samples
ENSOARG00000006821	-6091
ENSOARG00000020382	-5528
ENSOARG00000006864	-4684
ENSOARG00000018559	-4981
ENSOARG00000019583	-2135
ENSOARG00000011783	-1815
ENSOARG00000002985	-1.21
ENSOARG00000014902	-1105	LOC101106720	glutathione S-transferase A1-like
Up-regulated genes in Susceptible samples
ENSOARG00000012656	9411	LOC443471	myosin-2
ENSOARG00000011486	8491	LOC442994	myosin-1
ENSOARG00000009785	8148	CKM	creatine kinase, M-type
ENSOARG00000004431	Inf
ENSOARG00000006071	7878	MYLPF	myosin light chain, phosphorylatable, fast skeletal muscle
ENSOARG00000019190	Inf	MYL1	myosin light chain 1
ENSOARG00000005748	Inf	MYOM2	myomesin 2
ENSOARG00000017195	5528
ENSOARG00000000407	6021	LOC101111827	cationic amino acid transporter 3-like
ENSOARG00000006566	Inf
ENSOARG00000009609	Inf	LOC101111980	myosin-4
ENSOARG00000002132	5653
ENSOARG00000015514	Inf	MYOT	myotilin
ENSOARG00000013633	6169	PGAM2	phosphoglycerate mutase 2
ENSOARG00000005438	5804
ENSOARG00000018639	5506	MB	myoglobin
ENSOARG00000017779	Inf	MYL2	myosin light chain 2
ENSOARG00000019316	4107	MYH7	myosin, heavy chain 7, cardiac muscle, beta
ENSOARG00000007876	4602	MYOZ1	myozenin 1
ENSOARG00000000697	3116	TNNT3	troponin T3, fast skeletal type
ENSOARG00000008405	3437	CASQ1	calsequestrin 1
ENSOARG00000003044	3269	ACTA1	actin, alpha 1, skeletal muscle
ENSOARG00000005704	2556
ENSOARG00000010722	1522	CREB3L3	cAMP responsive element binding protein 3 like 3
ENSOARG00000003897	1437
