# Supplementary material for: Exploring the mechanisms of resistance to Teladorsagia circumcincta infection in sheep through transcriptome analysis of abomasal mucosa and abomasal lymph nodes
Source: Vet Res. 2018 Apr 27;49:39. doi: 10.1186/s13567-018-0534-x (PMC5922024; doi:10.1186/s13567-018-0534-x)
Supplement: Supplementary file 9 — Additional file 9.Significant terms from the Gene Ontology (GO) enrichment analysis performed with WebGestalt for the genes identified as GIN-activated in abomasal lymph node tissue. The results of the GO enrichment analysis are provided separately for the genes identified as up-regulated in the resistant and susceptible groups. [file 13567_2018_534_MOESM9_ESM.xlsx]

## Sheet: Additional file 9
	Database	Name	No. of genes	ID	Gene Symbol	Statistics**
UP-REGULATED IN RESISTANT SHEEP
	biological process	cytokine-mediated signaling pathway	5	GO:0019221	PALM3, DUOX2, PPARG, PF4, IL5RA	C=339;O=5;E=0.74;R=6.74;rawP=0.0008;adjP=0.0242
	biological process	response to lipid	6	GO:0033993	PALM3, RXRG, SST, PPARG, PSPH, ALPL	C=582;O=6;E=1.27;R=4.71;rawP=0.0014;adjP=0.0242
	biological process	response to organic cyclic compound	6	GO:0014070	RXRG, SST, DUOX2, PPARG, PSPH, ALPL	C=580;O=6;E=1.27;R=4.73;rawP=0.0014;adjP=0.0242
	biological process	response to extracellular stimulus	5	GO:0009991	RXRG, SST, PPARG, PSPH, ALPL	C=396;O=5;E=0.87;R=5.77;rawP=0.0016;adjP=0.0242
	biological process	response to nutrient levels	5	GO:0031667	RXRG, SST, PPARG, PSPH, ALPL	C=370;O=5;E=0.81;R=6.18;rawP=0.0012;adjP=0.0242
	biological process	carboxylic acid metabolic process	8	GO:0019752	MID1IP1, ASPA, PPARG, DUOX2,	C=849;O=8;E=1.86;R=4.31;rawP=0.0004;adjP=0.0242
					ECI1,SLC22A4, PSPH, TST
	biological process	organic acid metabolic process	8	GO:0006082	MID1IP1, ASPA, PPARG, DUOX2, ECI1,	C=974;O=8;E=2.13;R=3.76;rawP=0.0009;adjP=0.0242
					SLC22A4, PSPH, TST
	biological process	oxoacid metabolic process	8	GO:0043436	MID1IP1, ASPA, PPARG, DUOX2, ECI1	C=956;O=8;E=2.09;R=3.83;rawP=0.0008;adjP=0.0242
					, SLC22A4, PSPH, TST
	biological process	cellular response to cytokine stimulus	5	GO:0071345	PALM3, DUOX2, PPARG,	C=411;O=5;E=0.90;R=5.56;rawP=0.0018;adjP=0.0242
					PF4, IL5RA
	cellular component	mitochondrial envelope	6	GO:0005740	CIDEA, ALAS2, SLC25A34, CKMT1A,	C=530;O=6;E=1.21;R=4.95;rawP=0.0012;adjP=0.0135
					ECI1, TST,
	cellular component	extracellular region part	9	GO:0044421	PGC, MMP28, BPIFB1, ALPL, IL5RA, SST,	C=1099;O=9;E=2.51;R=3.58;rawP=0.0007;adjP=0.0135
					SFTPD, PF4, CLCA1
	cellular component	mitochondrial inner membrane	5	GO:0005743	ALAS2, SLC25A34, CKMT1A,	C=354;O=5;E=0.81;R=6.18;rawP=0.0012;adjP=0.0135
					ECI1, TST
	cellular component	extracellular space	8	GO:0005615	PGC, BPIFB1, ALPL, IL5RA, SST, SFTPD,	C=856;O=8;E=1.96;R=4.09;rawP=0.0006;adjP=0.0135
					PF4, CLCA1
	cellular component	organelle inner membrane	5	GO:0019866	ALAS2, SLC25A34, CKMT1A,	C=384;O=5;E=0.88;R=5.69;rawP=0.0017;adjP=0.0153
					ECI1, TST
	cellular component	mitochondrial membrane	5	GO:0031966	ALAS2, SLC25A34, CKMT1A,	C=508;O=5;E=1.16;R=4.30;rawP=0.0057;adjP=0.0388
					ECI1, TST
	cellular component	extracellular region	11	GO:0005576	PGC, MMP28, BPIFB1, ALPL, CELA1,	C=2140;O=11;E=4.89;R=2.25;rawP=0.0069;adjP=0.0388
					IL5RA, SST, SFTPD, PF4, CLCA1, TUBA4A
	cellular component	mitochondrial part	6	GO:0044429	CIDEA, ALAS2, SLC25A34, CKMT1A, ECI1, TST	C=744;O=6;E=1.70;R=3.53;rawP=0.0064;adjP=0.0388
UP-REGULATED IN SUSCEPTIBLE SHEEP
	cellular component	plasma membrane	12	GO:0005886	KRT5, MPP7, CACNB2, ANO6, SLC38A2,	C=4289;O=12;E=5.28;R=2.27;rawP=0.0018;adjP=0.0262
					PRICKLE2, SULF1, BMPR1A, ROR1,
					PLEKHA2, NEDD4, PANX1
	cellular component	cell periphery	12	GO:0071944	KRT5, MPP7, CACNB2, ANO6, SLC38A2,	C=4377;O=12;E=5.39;R=2.23;rawP=0.0021;adjP=0.0262
					PRICKLE2, SULF1, BMPR1A, ROR1,
					PLEKHA2, NEDD4, PANX1
	cellular component	membrane	16	GO:0016020	KRT5, ANO6, SULF1, ROR1, NEDD4,PANX1, CLIP1, MPP7, CACNB2, SLITRK4,	C=7811;O=16;E=9.62;R=1.66;rawP=0.0046;adjP=0.0383
					SLC38A2, PRICKLE2, SEMA3C , BMPR1A, PLEKHA2, NDST3
** C: the number of reference genes in the category, O: the number of genes in the gene set and also in the category, E: the expected number in the category, R: ratio of enrichment, rawP: p value from hypergeometric test, adjP: p value adjusted by the multiple test adjustment
