# Supplementary material for: Exploring the mechanisms of resistance to Teladorsagia circumcincta infection in sheep through transcriptome analysis of abomasal mucosa and abomasal lymph nodes
Source: Vet Res. 2018 Apr 27;49:39. doi: 10.1186/s13567-018-0534-x (PMC5922024; doi:10.1186/s13567-018-0534-x)
Supplement: Supplementary file 10 — Additional file 10. Novel candidate genes for GIN resistance response presented in this work. List of DEGs identified as GIN-activated genes in the analysis of the abomasal lymph node samples that have not been previously reported as GIN related genes and that could be related to the immune mechanisms specifically activated in adult sheep. The log2FoldChange obtained in the analyses performed with EdgeR and DESeq are provided for each gene. [file 13567_2018_534_MOESM10_ESM.xlsx]

## Sheet: Additional file 10 
Ensembl_Gene_Id	EdgeR log2FoldChange	DESeq log2FoldChange	Wikigene Name	Wikigene Description
Up-regulated genes in resistant samples
ENSOARG00000020439	-7.579	-7597
ENSOARG00000006959	-6955	-6984	BPIFB1	BPI fold containing family B member 1
ENSOARG00000010046	-6584	-6624	SFTPD	surfactant protein D
ENSOARG00000017327	-5938	-5945	CELA1	chymotrypsin like elastase family member1
ENSOARG00000010604	-5796	-6809	LOC101111190	hepatitis A virus cellular receptor 1-like
ENSOARG00000019163	-5708	-5687	LOC101105437	hemoglobin subunit beta
ENSOARG00000014766	-5499	-5529	PF4	platelet factor 4
ENSOARG00000006821	-5285	-5285
ENSOARG00000007152	-5189	-5205	TM4SF5	transmembrane 4 L six family member 5
ENSOARG00000002540	-5061	-5074	PGC	progastricsin
ENSOARG00000009181	-4785	-4808
ENSOARG00000008862	-4245	-4256
ENSOARG00000020492	-4131	-4.14	SST	somatostatin
ENSOARG00000014490	-3743	-3746
ENSOARG00000009762	-3551	-3.62	LOC101106610	dihydrodiol dehydrogenase 3-like
ENSOARG00000014375	-3512	-3561	LOC101116867	interferon alpha-inducible protein 27-like protein 2
ENSOARG00000016213	-3505	-3.54	APOBEC3Z1	apolipoprotein B mRNA editing enzyme, catalytic polypeptide-like
ENSOARG00000002846	-3484	-3496
ENSOARG00000019052	-3401	-3413
ENSOARG00000010485	-3379	-3385	CKMT1A	creatine kinase, mitochondrial 1A
ENSOARG00000006087	-3.33	-3.32	LOC101113516	pancreatic trypsin inhibitor
ENSOARG00000006320	-3324	-3344	B4GALNT2	beta-1, 4-N-acetyl-galactosaminyltransferase 2
ENSOARG00000014451	-3296	-3298
ENSOARG00000011783	-3212	-3238
ENSOARG00000016020	-3161	-3171
ENSOARG00000011599	-3117	-3126	JCHAIN	joining chain of multimeric IgA and IgM
ENSOARG00000002467	-2939	-2.97
ENSOARG00000021156	-2714	-2713
ENSOARG00000020542	-2.66	-2656	CDC20	cell division cycle 20
ENSOARG00000005674	-2586	-2585	ALAS2	5'-aminolevulinate synthase 2
ENSOARG00000007090	-2.58	-2558	LOC101121539	cytochrome P450 2F3
ENSOARG00000005652	-2572	-2628
ENSOARG00000009277	-2.56	-2.56	LOC101107119	prostaglandin F synthase 1-like
ENSOARG00000002985	-2124	-2115
ENSOARG00000012954	-2047	-2.04
ENSOARG00000006754	-1983	-1979	PALM3	paralemmin 3
ENSOARG00000015567	-1926	-1923
ENSOARG00000001516	-1854	-1842	SERINC2	serine incorporator 2
ENSOARG00000005646	-1841	-1826	GLYCTK	glycerate kinase
ENSOARG00000019455	-1826	-1804	GTSE1	G2 and S-phase expressed 1
ENSOARG00000001731	-1818	-1803	CIDEA	cell death-inducing DFFA-like effector a
ENSOARG00000017957	-1774	-1759
ENSOARG00000009458	-1732	-1716	AQP7	aquaporin 7
ENSOARG00000003764	-1589	-1573
ENSOARG00000009930	-1.51	-1491	PSPH	phosphoserine phosphatase
ENSOARG00000011401	-1408	-1389	RXRG	retinoid X receptor gamma
ENSOARG00000016806	-1387	-1371	ASPA	aspartoacylase
ENSOARG00000010712	-1303	-1285	KLHL25	kelch like family member 25
ENSOARG00000014144	-1.25	-1236	CMBL	carboxymethylenebutenolidase homolog
ENSOARG00000020020	-1242	-1225	TUBA4A	tubulin alpha 4a
ENSOARG00000019145	-1217	-1199	TST	thiosulfate sulfurtransferase
ENSOARG00000019235	-1.1	-1085	MID1IP1	MID1 interacting protein 1
ENSOARG00000001264	-1055	-1038
ENSOARG00000018036	-1043	-1024	ECI1	enoyl-CoA delta isomerase 1
Up-regulated genes in susceptible samples
ENSOARG00000017105	4977	5909
ENSOARG00000009436	3357	3435	SLITRK4	SLIT and NTRK like family member 4
ENSOARG00000011277	2658	2684	PRICKLE2	prickle planar cell polarity protein 2
ENSOARG00000009444	2.21	2233
ENSOARG00000001833	2078	2119	PANX1	pannexin 1
ENSOARG00000008224	2058	2075
ENSOARG00000017811	2003	2037	NDST3	N-deacetylase and N-sulfotransferase 3
ENSOARG00000009672	1956	1.98	NWD2	NACHT and WD repeat domain containing 2
ENSOARG00000015442	1.93	1954	MPP7	membrane palmitoylated protein 7
ENSOARG00000020889	1872	1895	NEDD4	neural precursor cell expressed, developmentally down-regulated 4, E3 ubiquitin protein ligase
ENSOARG00000009860	1806	1833	ROR1	receptor tyrosine kinase like orphan receptor 1
ENSOARG00000012484	1765	1793	PRUNE2	prune homolog 2
ENSOARG00000003815	1663	1684	LOC101115927	arylacetamide deacetylase-like
ENSOARG00000004493	1591	1614
ENSOARG00000012882	1.58	1605	CACNB2	calcium voltage-gated channel auxiliary subunit beta 2
ENSOARG00000012048	1539	1.56	CPNE3	copine 3
ENSOARG00000017397	1519	1542	RHOBTB3	Rho related BTB domain containing 3
ENSOARG00000009759	1.51	1532
ENSOARG00000001775	1493	1514
ENSOARG00000019578	1468	1.49	ANO6	anoctamin 6
ENSOARG00000011563	1427	1451	RNF38	ring finger protein 38
ENSOARG00000002685	1423	1447
ENSOARG00000009641	1.42	1443
ENSOARG00000003329	1403	1426	SULF1	sulfatase 1
ENSOARG00000002335	1373	1397
ENSOARG00000012896	1253	1274	KLF9	Kruppel like factor 9
ENSOARG00000000651	1243	1265	BMPR1A	bone morphogenetic protein receptor type 1A
ENSOARG00000001704	1241	1261	PLEKHA2	pleckstrin homology domain containing A2
ENSOARG00000006660	1237	1259	YAP1	Yes associated protein 1
ENSOARG00000016894	1236	1261	SEMA3C	semaphorin 3C
ENSOARG00000011159	1223	1245	CLIP1	CAP-Gly domain containing linker protein 1
ENSOARG00000015960	1079	1099

## Sheet: Sheet1
ENSOARG00000020439
ENSOARG00000006959
ENSOARG00000010046
ENSOARG00000017327
ENSOARG00000010604
ENSOARG00000019163
ENSOARG00000014766
ENSOARG00000006821
ENSOARG00000007152
ENSOARG00000002540
ENSOARG00000009181
ENSOARG00000008862
ENSOARG00000020492
ENSOARG00000014490
ENSOARG00000009762
ENSOARG00000014375
ENSOARG00000016213
ENSOARG00000002846
ENSOARG00000019052
ENSOARG00000010485
ENSOARG00000006087
ENSOARG00000006320
ENSOARG00000014451
ENSOARG00000011783
ENSOARG00000016020
ENSOARG00000011599
ENSOARG00000002467
ENSOARG00000021156
ENSOARG00000020542
ENSOARG00000005674
ENSOARG00000007090
ENSOARG00000005652
ENSOARG00000009277
ENSOARG00000002985
ENSOARG00000012954
ENSOARG00000006754
ENSOARG00000015567
ENSOARG00000001516
ENSOARG00000005646
ENSOARG00000019455
ENSOARG00000001731
ENSOARG00000017957
ENSOARG00000009458
ENSOARG00000003764
ENSOARG00000009930
ENSOARG00000011401
ENSOARG00000016806
ENSOARG00000010712
ENSOARG00000014144
ENSOARG00000020020
ENSOARG00000019145
ENSOARG00000019235
ENSOARG00000001264
ENSOARG00000018036
ENSOARG00000017105
ENSOARG00000009436
ENSOARG00000011277
ENSOARG00000009444
ENSOARG00000001833
ENSOARG00000008224
ENSOARG00000017811
ENSOARG00000009672
ENSOARG00000015442
ENSOARG00000020889
ENSOARG00000009860
ENSOARG00000012484
ENSOARG00000003815
ENSOARG00000004493
ENSOARG00000012882
ENSOARG00000012048
ENSOARG00000017397
ENSOARG00000009759
ENSOARG00000001775
ENSOARG00000019578
ENSOARG00000011563
ENSOARG00000002685
ENSOARG00000009641
ENSOARG00000003329
ENSOARG00000002335
ENSOARG00000012896
ENSOARG00000000651
ENSOARG00000001704
ENSOARG00000006660
ENSOARG00000016894
ENSOARG00000011159
ENSOARG00000015960
